# Supplementary material for: Evaluation of the Anatomical Cross-Sectional Area of Psoas Major Muscle Using an Ultrasound Imaging System Combined With an Inertial Measurement Unit: Improved Reliability in the US Using IMU-Based Positioning Techniques
Source: Transl Sports Med. 2024 Oct 29;2024:7774612. doi: 10.1155/2024/7774612 (PMC11537743; doi:10.1155/2024/7774612)
Supplement: Supporting Information — Additional supporting information can be found online in the Supporting Information section. [file 7774612.f1.zip]

Archive with 3 entries (3 files):
- raw measurement data0926.xlsx
- Supplementary Table 1.pdf
- Supplementary Table 2.pdf
