# Supplementary material for: Evaluation of the Anatomical Cross-Sectional Area of Psoas Major Muscle Using an Ultrasound Imaging System Combined With an Inertial Measurement Unit: Improved Reliability in the US Using IMU-Based Positioning Techniques
Source: Transl Sports Med. 2024 Oct 29;2024:7774612. doi: 10.1155/2024/7774612 (PMC11537743; doi:10.1155/2024/7774612)
Supplement: Supporting Information — Additional supporting information can be found online in the Supporting Information section. [file 7774612.f1.zip › raw measurement data0926.xlsx]

## Sheet:  Experiment 1
subject characteristics						Muscle thickness of psoas major (mm)
						Without IMU				With IMU
						Examiner A		Examiner B		Examiner A		Examiner B
ID	Sex	age (years)	Height (m)	Weight (kg)	BMI (kg/m2)	first	second	first	second	first	second	first	second
1	male	20	1.79	82	25.5922	40.232	40.1087	38.5432	41.3307	39.6512	40.256	39.5172	39.3977
2	male	20	1.72	65	21.9713	41.5542	41.3131	37.825	42.1605	38.9269	38.9269	37.3713	37.7029
3	male	20	1.74	75	24.7721	37.6726	39.0254	37.9484	37.097	39.6716	39.3431	38.7384	38.8732
4	male	21	1.63	53	19.9481	31.7543	30.9738	30.2667	28.8382	31.5867	31.2349	30.3817	29.6388
5	male	20	1.68	55	19.487	36.0063	35.2939	36.8548	34.2087	36.4972	36.0263	36.7412	36.2835
6	male	20	1.8	60	18.5185	34.3358	34.6339	37.8894	35.873	33.6185	33.3776	34.0635	34.0078
7	male	20	1.74	55	18.1662	31.9185	32.6445	32.6412	32.6412	32.1601	31.5584	31.1957	30.605
8	male	20	1.76	68	21.9525	38.4233	37.8693	35.9798	36.154	33.8362	33.0692	32.4036	33.2488
9	male	20	1.8	66	20.3704	45.2895	45.17	44.1256	43.782	46.7334	46.0121	45.898	46.376
10	male	20	1.68	52	18.424	38.6312	38.692	39.2774	38.7845	39.4427	38.9139	39.99	40.0238
						IMU: inertial measurement unit

## Sheet:  Experiment 2
subject characteristics						Muscle thickness of psoas major (mm)				ACSA of psoas major (mm2)
						Examiner C		Examiner D
ID	Sex	age (years)	Height (m)	Weight (kg)	BMI (kg/m2)	first	second	first	second
1	male	22	1.64	49	18.2183	35.9111	36.6673	36.417	37.1318	1619.5
2	male	22	1.68	73	25.8645	39.293	39.1637	39.2647	38.7955	1759.4
3	male	21	1.73	58	19.3792	41.5481	41.8826	41.0526	40.1491	1520.4
4	male	21	1.69	62	21.7079	42.5714	41.8489	42.3529	42.7778	1723.9
5	male	22	1.77	85	27.1314	49.9946	50.5946	50.3	50.29	2353.3
6	male	22	1.67	64	22.9481	35.1064	35	34.2553	33.4694	1504.8
7	male	21	1.71	59	20.1771	43.5385	41.8487	41.7694	41.9915	1611.3
8	male	21	1.8	58	17.9012	42.5581	42.5	42.7273	42.9545	1733
9	male	22	1.8	72	22.2222	47.2539	47.651	46.5116	46.8182	2188.8
10	male	22	1.71	57	19.4932	38.6842	38.3784	38.1579	37.1053	1522.3
11	male	22	1.67	65	23.3067	37.7083	38.125	39.1489	40	1710.6
12	male	22	1.74	63	20.8086	43.4783	44.2553	45.5319	44.6809	2080.5
13	male	22	1.62	50	19.052	36.087	37.9545	36.2163	36.3043	1374.2
14	male	22	1.65	55	20.202	39.9872	39.7	40.408	39.05	1521.5
15	male	21	1.81	73	22.2826	38.8235	37.1154	38.8235	38.1132	1393.6
16	male	21	1.81	63	19.2302	42	40.7843	41.4	42.0898	1635.1
17	male	22	1.6	49	19.1406	41.3953	41.6279	40.9302	40.6818	1506.2
18	male	22	1.64	70	26.0262	34.186	34.3182	32	33.2558	1439.3
19	male	21	1.68	55	19.487	37.2093	36	35.9091	35.9091	1287.3
20	male	23	1.64	60	22.3081	38.6047	38.8372	37.907	38.8372	1388.1
21	male	23	1.78	58	18.3058	40.8837	40.4651	41.4726	40.7558	1605.4
22	male	20	1.73	65	21.7181	41.9644	42.3256	41.5909	40.4545	1688.5
23	male	20	1.77	73	23.3011	42.7907	43.093	43.9535	44.1349	1730.7
24	male	21	1.6	43	16.7969	37.0532	37.9252	38.0645	37.4194	1457.3
25	male	22	1.72	64	21.6333	40.4545	39.7778	39.7619	41.7073	1457.6
26	male	21	1.71	53	18.1252	37.736	37.076	36.3933	36.636	1345.1
27	male	21	1.85	82	23.9591	42.7273	43.1818	43.8095	44.3182	1715.6
28	male	20	1.73	66	22.0522	42.2727	42.5814	43.7442	44.8889	1838.9
29	male	21	1.7	64	22.1453	43.1818	43.8864	43.9535	44	1850.1
30	male	21	1.78	76	23.9869	45.4677	44.0196	44.4737	43.6842	2121.9
31	male	20	1.76	62	20.0155	39.7826	39.6021	39.25	38.2926	1356.5
						ACSA: anatomical cross-sectional area
